# Supplementary material for: Death Receptor-Induced Apoptosis Signalling Regulation by Ezrin Is Cell Type Dependent and Occurs in a DISC-Independent Manner in Colon Cancer Cells
Source: PLoS One. 2015 May 26;10(5):e0126526. doi: 10.1371/journal.pone.0126526 (PMC4444253; doi:10.1371/journal.pone.0126526)
Supplement: S1 Table — (XLS) [file pone.0126526.s008.xls]

## Sheet: Feuille 1 - Suppl Table I
	List of primers used to generate ezrin phosphorylation mutants
	Ezrin S66A	Forward	5’-CTG GAT AAG AAG GTG GCT GCC CAG GAG GTC A-3’
		Reverse	5’-TGA CCT CCT GGG CAG CCA CCT TCT TAT CCA G-3’
	Ezrin S66D	Forward	5’-GCT GGA TAA GAA GGT GGA TGC CCA GGA GGT CAG G-3’
		Reverse	5’-CCT GAC CTC CTG GGC ATC CAC CTT CTT ATC CAG C-3
	Ezrin Y145F	Forward	5’-GTG CAC AAG TCT GGG TTC CTC AGC TCT GAG C-3’
		Reverse	5’-GCT CAG AGC TGA GGA ACC CAG ACT TGT GCA C-3’
	Ezrin Y145D	Forward	5’-GTG CAC AAG TCT GGG GAC CTC AGC TCT GAG C-3’
		Reverse	5’-GCT CAG AGC TGA GGT CCC CAG ACT TGT GCA C-3’
	Ezrin Y353F	Forward	5’-TGC TGC GGC TGC AGG ACT TTG AGG AGA AG-3’
		Reverse	5’-CTT CTC CTC AAA GTC CTG CAG CCG CAG CA-3’
	Ezrin Y353D	Forward	5’-CTG CGG CTG CAG GAC GAT GAG GAG AAG ACA A-3’
		Reverse	5’-TTG TCT TCT CCT CAT CGT CCT GCA GCC GCA G-3’
	Ezrin T567A	Forward	5’-GGG ACA AGT ACA AGG CCC TGC GGC AGA TCC G-3’
		Reverse	5’-CGG ATC TGC CGC AGG GCC TTG TAC TTG TCC C-3’
	Ezrin T567D	Forward	5’-CCG GGA CAA GTA CAA GGA CCT GCG GCA GAT CCG GC-3’
		Reverse	5’-GCC GGA TCT GCC GCA GGT CCT TGT ACT TGT CCC GG-3’
	Ezrin R579A	Forward	5’-TCG AAC TCG TCG ATG GCC TGC TTG GTG TTG CC-3’
		Reverse	5’-GGC AAC ACC AAG CAG GCC ATC GAC GAG TTC GA-3’
