# Supplementary material for: Death Receptor-Induced Apoptosis Signalling Regulation by Ezrin Is Cell Type Dependent and Occurs in a DISC-Independent Manner in Colon Cancer Cells
Source: PLoS One. 2015 May 26;10(5):e0126526. doi: 10.1371/journal.pone.0126526 (PMC4444253; doi:10.1371/journal.pone.0126526)
Supplement: S2 Table — IC25, IC50 and IC75 percent values correspond to the mean of 4 independent experiments. (XLS) [file pone.0126526.s009.xls]

## Sheet: Feuille 1 - Tableau 2
	% inhibitory concentration (IC) (Figure 3h)
		IC 25	SD	IC 50	SD	IC 75	SD
	Mock	78	19	205	33	565	198
	Ezrin WT	106	20	258	44	644	229
	Ezrin S66A	17	3	36	3	79	27
	Ezrin S66D	320	70	841	14	2288	525
	Ezrin R579A	147	30	382	50	1009	313
